# Supplementary material for: Functional human IgA targets a conserved site on malaria sporozoites
Source: Sci Transl Med. Author manuscript; Available in PMC 2021 Jul 12. (PMC7611206; doi:10.1126/scitranslmed.abg2344)
Supplement: Data File S1 [file EMS127541-supplement-Data_File_S1.xlsx]

## Sheet: Sheet1
Figure 1B		Sprozoite-specific IgA (MFI ratio)
				Sample ID
		602	606	608	611	614
Weeks	Pre	1	1	1	1	1
	0	0.960334	0.901909	0.352137	1.78994	1.16597
	1	6.87109	4.06103	0.68648	6.62062	16.8226
	2	13.1054	5.19094	1.19114	7.79667	125.622
	8	5.31576	5.83152	1.39161	6.52852	43.3138
	9	3.24113	3.83789	1.70707	11.1654	25.33
	10	3.82307	3.50805	2.49573	9.80163	15.77
	16	5.04175	3.3875	1.46542	7.62664	23.9794
	17	5.14614	2.97155	2.32246	11.5303	9.12838
	18	6.10386	2.50543	2.72183	7.50266	11.5149
	34	6.02035	2.54212	1.22145	11.5338	7.1345
	35	4.71294	2.41932	1.15229	15.6004	6.64439
	36	5.04436	2.72482	1.42191	27.5912	9.99443
	38	4.60073	2.84388	1.66278	16.7233	7.32387
	48	5.67589	2.60726	1.18026	11.7712	9.3428
	50	5.32359	2.72332	1.0979	12.3698	10.8883
	51	5.26357	2.78847	1.08314	12.2671	9.81342
	53	6.10647	2.28117	1.1655	10.2409	12.225
Figure 1D		Sprozoite-specific IgA (MFI ratio)
								Sample ID
		801	802	803	805	807	808	809	810	811	813	814	815	844	845
Weeks	0	1	1	1	1	1	1	1	1	1	1	1	1	1	1
	1	0.866885	0.810979	1.17923	1.4114	1.03724	1.02891	1.0131	0.996307	0.977512	2.56008	1.17697	1.15731	0.9052	0.979434
	2	1.03191	0.980458	1.28322	1.78761	1.72802	1.01812	1.18125	0.901172	1.02411	5.31254	15.0171	2.17498	2.03933	1.12828
	4	1.15535	0.885974	1.01614	4.11981	2.6771	1.25964	1.34753	1.42397	0.866688	7.10531	52.3761	4.49255	2.17094	1.96296
Figure 2B		Area under the curve
		PfCSP	P17	P21	N-term	NANP	C-term
Antibody	MAD2-6	42.0684	20.3917	1.33711	8.30162	1.81332	1.10325
	MAD2-60	78.1625	2.04381	6.57544	1.72807	166.26	0.583106
	MAD2-257	158.891	2.64751	3.82789	2.42003	123.72	0.997694
	MAD2-302	272.883	4.82827	9.22953	4.11955	251.948	0.98419
	MAD3-14	117.025	1.96317	5.53045	2.75023	3.47473	0.950033
	MAD3-23	100.118	4.50134	7.45527	15.2956	65.0416	0.917925
	MAD3-65	107.795	1.16864	7.69945	2.88912	120.733	0.849761
	MAD3-83	142.598	2.01096	10.7859	1.85828	128.61	0.780856
Figure 2C		Sporozoite MFI (log transformed)
		MAD2-6 IgA	MAD2-6 IgG	MAD2-60 IgA	MAD2-60 IgG	MAD2-257 IgA	MAD2-257 IgG	MAD2-302 IgA	MAD2-302 IgG
Conc (ng/mL)	5.39794	4.03922	3.44483	5.51379	4.26498	6.0086	4.10271	6.17609	5.81889
Log transformed	4.79588	3.63879	3.39358	5.54906	3.85751	5.75205	3.63175	6.30535	5.43794
	4.19382	3.42193	3.36717	5.22452	3.57887	5.25097	3.40415	6.27646	5.12927
	3.59176	3.36192	3.34947	4.68302	3.40071	4.7324	3.33365	6.18184	4.77826
	2.9897	3.32838	3.31952	4.31437	3.2878	4.21029	3.30363	5.98989	4.32143
	2.38764	3.31429	3.33905	3.69522	3.3126	3.69346	3.2737	5.60198	3.89104
	1.78558	3.32654	3.33905	3.51001	3.28081	3.39533	3.28081	5.07635	3.54183
	1.18352	3.31597	3.32654	3.37785	3.25959	3.31429	3.27715	4.4837	3.36192
	0.58146	3.30016	3.34242	3.29314	3.26126	3.31597	3.2667	3.94042	3.32305
	-0.0205999	3.31597	3.3442	3.29667	3.28262	3.28959	3.26126	3.56656	3.30899
	-0.62266	3.30016	3.29137	3.28421	3.2667	3.3019	3.256	3.40603	3.3126
	-1.22472	3.35488	3.37949	3.31952	3.25792	3.2667	3.25959	3.33021	3.29137
Figure 2D		Sporozoite MFI (log-transformed)
		CIS43 IgA	CIS43 IgG	mAb10 IgA	mAb10 IgG				5D5 IgA	5D5 IgG
Conc (ng/mL)	4.69897	6.09342	6.60746	6.69373	6.59988		Conc (ng/mL)	5.39794	4.82236	5.14867
Log transformed	4	6.08279	6.41497	6.64836	6.60959		Log transformed	4.79588	5.01109	5.22628
	3.30103	6.08279	6.34044	6.46835	6.58995			4.19382	5.1522	5.12751
	2.60206	6.1038	6.30535	6.26245	6.43933			3.59176	5.11692	5.11516
	1.90309	6.13033	6.27184	6.14301	6.26951			2.9897	5.13632	4.99345
	1.20412	5.95279	6.10037	5.8169	5.93197			2.38764	5.08165	5.07812
	0.50515	5.47322	5.73239	5.4009	5.46969			1.78558	5.06224	4.92466
	-0.19382	5.15573	5.51026	5.16102	5.12045			1.18352	4.83823	4.68655
	-0.89279	4.96171	5.34799	5.02873	4.9229			0.58146	4.59835	4.2985
	-1.59176	4.82236	5.2792	4.90879	4.83471			-0.0205999	4.37787	3.98981
	-2.29073	4.84176	5.18571	4.86116	4.73417			-0.62266	4.30554	3.93692
	-2.9897	4.80649	5.14162	4.81707	4.6742			-1.22472	4.17679	3.81518
Figure 2E		Total flux (p/s)
Screen 1		Naïve	Untreated	CIS43	MAD2-257	MAD3-14	MAD3-65	MAD3-83
Mouse	1	135000	2700000	155000	1190000	1740000	485000	4500000
	2	128000	4900000	254000	3130000	4240000	845000	10900000
	3	126000	5690000	170000	3350000	4850000	2780000	5180000
	4	116000	5960000	170000	950000	5760000	735000	3840000
	5	130000	10200000	170000	3280000	11700000		1710000
Screen 2		Naïve	Untreated	MAD3-23
Mouse	1	200000	8350000	2680000
	2	172000	7900000	6160000
	3	152000	10400000	5570000
	4	147000	15100000	4320000
	5	166000	2710000	5260000
Screen 3		Naïve	Untreated	MAD2-6	MAD2-60
Mouse	1	198000	2100000	438000	1370000
	2	155000	1880000	455000	2460000
	3	140000	1940000	501000	1210000
	4	166000	1200000	1240000	2460000
	5			347000	1650000
Screen 4		Naïve	Untreated	MAD2-302
Mouse	1	130000	12400000	2570000
	2	133000	11200000	5750000
	3	114000	6830000	3440000
	4	146000	10500000	4730000
	5	122000		9450000
Figure 2F		Total flux (p/s)
		Naïve	Untreated	MAD2-6 IgA	MAD2-6 IgG
Mouse	1	198000	2100000	438000	1910000
	2	155000	1880000	455000	2640000
	3	140000	1940000	501000	1470000
	4	166000	1200000	1240000	4490000
	5			347000	2590000
Figure 3A		Total flux (p/s)
		Naïve	Untreated	CIS43 (control)	MAD2-6 IgA	BL18	5D5 (human)	5D5 (mouse)
Mouse	1	119000	11700000	155000	1210000	3080000	7370000	1950000
	2	130000	4660000	173000	475000	2050000	1380000	8000000
	3	151000	10500000	144000	937000	3550000	2960000	2900000
	4	148000	9510000	168000	1290000	1850000	6240000	2880000
	5	97000	1620000	278000	1800000	5510000	6060000	3410000
	6		5460000		1030000	4680000	2230000	8600000
	7		2960000		1190000	2220000	12700000	2980000
	8		3820000		1360000	3590000	3830000	6800000
	9		5390000		965000	2820000	7280000	9080000
	10		11700000		998000	3090000	3710000
Figure 3B		% max binding
						Peptide
		13	14	15	16	17	18	19	20	21	22
mAb	MAD2-6	-8.66	-10.5	-10.9	100	95.2	-17.4	6.89	-0.665	-3.81	-8.47
	5D5	0.0221	0.0479	94.9	100	0.672	-0.0131	0.0749	0.00741	-0.0734	-0.0997
	BL18	0.0493	0.0464	0.0629	4.64	89.1	100	17.7	0.00748	4.38	2.16
Figure 3C		% inhibition relative to WT
									Single mutants
		K	L	R	K	P	K	H	K	K	L	K	Q	P	A	D	WT
	% inhibition	88.7412	95.7655	89.1098	88.1413	102.233	54.0571	73.0538	64.8768	42.8728	87.0552	90.9937	105.105	97.1574	88.9725	104.103	100
Figure 3D		% inhibition relative to WT
					Multiple mutants
		1	2	3	4	5	6	7	WT
	% inhibition	56.9705	134.551	74.9112	113.817	101.232	38.324	101.206	100
Figure 3E		ELISA (AUC)
				Peptide
		P15	P16	P17	P18	P19	No peptide
	Heparin	1493	1746	8308	1328	1562	2111
	MAD2-6 IgA	1489	15190	34198	3959	1448	1881
Figure 3F		ELISA
		OD405
Conc (ug/mL)	2.69897	0.1675
Log transformed	2.22185	0.2135
	1.74473	0.296
	1.26761	0.441
	0.790485	0.5385
	0.313364	0.6925
	-0.163758	0.6915
	-0.640879	0.6735
	-1.118	0.697
	-1.59512	0.639
Figure 3G		Binding (nm)
			MAD2-6 IgA Fab + P17					MAD2-6 IgG Fab + P17
		2nM raw	2nM fit	1nM raw	1nM fit		2nM raw	2nM fit	1nM raw	1nM fit
Time (s)	0	0.0218232	0	0.0490397	0		0.0332228	0	0.0690268	0
	1.6	0.0355228	0.0140448	0.0561326	0.00679126		0.048201	0.0200041	0.0762326	0.00960613
	3.2	0.050829	0.0279961	0.0658583	0.0135537		0.0647204	0.0398614	0.0835322	0.019172
	4.8	0.066279	0.0418544	0.0746462	0.0202875		0.0830951	0.0595728	0.0931772	0.0286978
	6.4	0.0824513	0.0556203	0.0860134	0.0269928		0.102594	0.0791396	0.101964	0.0381838
	8	0.0989872	0.0692944	0.0962638	0.0336696		0.122832	0.0985626	0.113072	0.0476299
	9.6	0.115135	0.0828774	0.10674	0.0403181		0.1427	0.117843	0.122831	0.0570366
	11.2	0.13121	0.0963699	0.116102	0.0469384		0.163258	0.136982	0.134667	0.0664038
	12.8	0.145905	0.109772	0.125691	0.0535307		0.183243	0.15598	0.145352	0.0757318
	14.4	0.158725	0.123086	0.133069	0.060095		0.202263	0.174839	0.156882	0.0850207
	16	0.169503	0.13631	0.139219	0.0666314		0.218753	0.19356	0.164851	0.0942706
	17.6	0.177749	0.149447	0.142669	0.0731402		0.233034	0.212143	0.174319	0.103482
	19.2	0.188255	0.162495	0.14841	0.0796213		0.248986	0.230589	0.180425	0.112655
	20.8	0.199152	0.175457	0.154221	0.086075		0.264884	0.2489	0.190518	0.121789
	22.4	0.209851	0.188333	0.160132	0.0925013		0.280885	0.267077	0.195374	0.130885
	24	0.221213	0.201122	0.163996	0.0989004		0.297248	0.28512	0.206068	0.139943
	25.6	0.231514	0.213827	0.168478	0.105272		0.31208	0.303031	0.210586	0.148963
	27.2	0.241995	0.226446	0.175223	0.111617		0.329219	0.32081	0.220011	0.157945
	28.8	0.25193	0.238982	0.180623	0.117935		0.344185	0.338459	0.224969	0.166889
	30.4	0.262644	0.251434	0.186426	0.124227		0.360333	0.355978	0.234667	0.175796
	32	0.272628	0.263803	0.19129	0.130491		0.375799	0.373368	0.23933	0.184666
	33.6	0.282923	0.27609	0.19575	0.136729		0.391794	0.390631	0.249316	0.193499
	35.2	0.293335	0.288294	0.200512	0.142941		0.405828	0.407767	0.255685	0.202294
	36.8	0.303838	0.300418	0.207914	0.149126		0.421483	0.424777	0.265735	0.211053
	38.4	0.314639	0.31246	0.213037	0.155285		0.435787	0.441663	0.271263	0.219775
	40	0.325328	0.324423	0.219277	0.161418		0.450778	0.458424	0.281039	0.228461
	41.6	0.335987	0.336305	0.222531	0.167525		0.464425	0.475062	0.287575	0.23711
	43.2	0.347723	0.348109	0.229139	0.173606		0.480339	0.491578	0.298303	0.245723
	44.8	0.35787	0.359833	0.233486	0.179661		0.494448	0.507973	0.305061	0.2543
	46.4	0.369212	0.37148	0.239491	0.18569		0.510326	0.524248	0.315436	0.262841
	48	0.380134	0.383049	0.242943	0.191694		0.524085	0.540403	0.322062	0.271346
	49.6	0.391365	0.394541	0.250433	0.197673		0.539721	0.556439	0.332323	0.279815
	51.2	0.401426	0.405956	0.254805	0.203626		0.553764	0.572358	0.338843	0.288249
	52.8	0.412432	0.417295	0.263218	0.209554		0.568529	0.58816	0.348935	0.296648
	54.4	0.422446	0.428559	0.266152	0.215457		0.582614	0.603845	0.354991	0.305012
	56	0.43298	0.439747	0.27408	0.221334		0.598037	0.619416	0.364642	0.31334
	57.6	0.442725	0.450861	0.277593	0.227187		0.612293	0.634872	0.36989	0.321634
	59.2	0.452581	0.461901	0.285591	0.233015		0.627331	0.650215	0.378691	0.329893
	60.8	0.461951	0.472867	0.287833	0.238819		0.641336	0.665445	0.384827	0.338117
	62.4	0.472155	0.483761	0.295616	0.244597		0.656181	0.680563	0.393775	0.346307
	64	0.481079	0.494581	0.298017	0.250351		0.669877	0.695571	0.399303	0.354462
	65.6	0.490349	0.50533	0.306542	0.256081		0.683978	0.710468	0.407258	0.362584
	67.2	0.499613	0.516006	0.308765	0.261787		0.697191	0.725256	0.413689	0.370671
	68.8	0.509526	0.526612	0.316998	0.267468		0.711889	0.739935	0.421257	0.378724
	70.4	0.518653	0.537147	0.318596	0.273125		0.725425	0.754506	0.426587	0.386744
	72	0.528221	0.547612	0.324638	0.278759		0.739625	0.768971	0.433878	0.39473
	73.6	0.538817	0.558007	0.326594	0.284368		0.753642	0.783329	0.440922	0.402683
	75.2	0.548985	0.568333	0.334541	0.289954		0.768588	0.797582	0.448463	0.410602
	76.8	0.55894	0.57859	0.337457	0.295515		0.781852	0.81173	0.455878	0.418489
	78.4	0.569615	0.588778	0.344043	0.301054		0.795987	0.825774	0.463518	0.426342
	80	0.580182	0.598899	0.34685	0.306569		0.80997	0.839715	0.470337	0.434162
	81.6	0.590393	0.608952	0.353675	0.31206		0.823324	0.853554	0.477235	0.44195
	83.2	0.600194	0.618938	0.357265	0.317528		0.837101	0.867291	0.485976	0.449705
	84.8	0.609782	0.628858	0.364623	0.322973		0.850717	0.880927	0.493251	0.457427
	86.4	0.619626	0.638712	0.369416	0.328395		0.863925	0.894464	0.502148	0.465117
	88	0.629414	0.648499	0.376039	0.333794		0.878162	0.9079	0.507748	0.472775
	89.6	0.639083	0.658222	0.379045	0.33917		0.891935	0.921239	0.515622	0.480401
	91.2	0.647519	0.66788	0.385304	0.344523		0.905272	0.934479	0.520727	0.487995
	92.8	0.656341	0.677473	0.389576	0.349854		0.919281	0.947622	0.529183	0.495557
	94.4	0.665524	0.687003	0.395625	0.355162		0.93233	0.960668	0.534197	0.503087
	96	0.674445	0.696469	0.400415	0.360447		0.946486	0.973619	0.542358	0.510586
	97.6	0.68199	0.705872	0.405508	0.36571		0.95861	0.986475	0.547138	0.518053
	99.2	0.691246	0.715212	0.409352	0.370951		0.973008	0.999236	0.555062	0.525489
	100.8	0.700334	0.72449	0.413798	0.376169		0.985091	1.0119	0.559566	0.532894
	102.4	0.709445	0.733706	0.418401	0.381366		0.998473	1.02448	0.567159	0.540268
	104	0.718306	0.742861	0.421891	0.38654		1.0106	1.03696	0.571937	0.547611
	105.6	0.727636	0.751955	0.427213	0.391692		1.02374	1.04935	0.582025	0.554924
	107.2	0.735831	0.760988	0.430839	0.396823		1.03458	1.06165	0.586374	0.562205
	108.8	0.746162	0.769961	0.435392	0.401932		1.04652	1.07386	0.595003	0.569457
	110.4	0.755543	0.778874	0.438834	0.407019		1.05765	1.08598	0.59865	0.576677
	112	0.765011	0.787727	0.444307	0.412084		1.07058	1.09801	0.606764	0.583868
	113.6	0.773621	0.796522	0.449464	0.417129		1.08078	1.10995	0.612148	0.591028
	115.2	0.783154	0.805258	0.455972	0.422151		1.09344	1.12181	0.621426	0.598159
	116.8	0.791457	0.813936	0.460275	0.427153		1.10365	1.13357	0.625825	0.605259
	118.4	0.801718	0.822556	0.466287	0.432133		1.11592	1.14526	0.635714	0.61233
	120	0.810249	0.831118	0.468111	0.437092		1.12763	1.15685	0.639775	0.619371
	121.6	0.819418	0.839624	0.474417	0.44203		1.14055	1.16836	0.650264	0.626383
	123.2	0.827523	0.848073	0.478145	0.446947		1.15175	1.17979	0.654182	0.633366
	124.8	0.836611	0.856465	0.484095	0.451843		1.16501	1.19113	0.663769	0.640319
	126.4	0.84503	0.864802	0.486634	0.456719		1.17641	1.20239	0.668149	0.647243
	128	0.853783	0.873083	0.491819	0.461574		1.18992	1.21356	0.677704	0.654138
	129.6	0.861509	0.881308	0.493797	0.466408		1.20058	1.22466	0.68061	0.661004
	131.2	0.870473	0.889479	0.500244	0.471222		1.21441	1.23567	0.688934	0.667841
	132.8	0.878362	0.897596	0.50147	0.476015		1.22408	1.2466	0.693057	0.67465
	134.4	0.886763	0.905658	0.508579	0.480788		1.23699	1.25745	0.702063	0.68143
	136	0.89407	0.913667	0.510376	0.485541		1.24729	1.26823	0.706536	0.688182
	137.6	0.902384	0.921622	0.516975	0.490274		1.25975	1.27892	0.715564	0.694905
	139.2	0.910087	0.929525	0.519841	0.494986		1.2697	1.28953	0.718888	0.701601
	140.8	0.919125	0.937374	0.527252	0.499679		1.28293	1.30007	0.728052	0.708268
	142.4	0.926355	0.945171	0.529564	0.504351		1.29249	1.31053	0.731384	0.714907
	144	0.934358	0.952917	0.537195	0.509004		1.3043	1.32091	0.739694	0.721519
	145.6	0.94177	0.96061	0.540051	0.513637		1.31393	1.33121	0.743836	0.728103
	147.2	0.949836	0.968253	0.546873	0.518251		1.32486	1.34144	0.751838	0.734659
	148.8	0.957045	0.975844	0.54843	0.522845		1.33394	1.3516	0.756546	0.741188
	150.4	0.965494	0.983385	0.553634	0.527419		1.34546	1.36168	0.766628	0.747689
	152	0.973038	0.990876	0.555266	0.531974		1.35502	1.37169	0.771217	0.754164
	153.6	0.981679	0.998317	0.5627	0.53651		1.36626	1.38162	0.780274	0.760611
	155.2	0.989515	1.00571	0.564609	0.541027		1.37522	1.39148	0.783513	0.767031
	156.8	0.997714	1.01305	0.571283	0.545524		1.38777	1.40127	0.792775	0.773424
	158.4	1.00475	1.02034	0.572911	0.550002		1.39717	1.41098	0.797163	0.77979
	160	1.01299	1.02759	0.579003	0.554462		1.4087	1.42063	0.805905	0.78613
	161.6	1.02008	1.03478	0.581816	0.558902		1.41809	1.4302	0.809342	0.792443
	163.2	1.02835	1.04193	0.587863	0.563324		1.42943	1.4397	0.818244	0.79873
	164.8	1.0356	1.04903	0.591144	0.567727		1.4382	1.44914	0.821967	0.804991
	166.4	1.04365	1.05608	0.598347	0.572111		1.45072	1.4585	0.830477	0.811225
	168	1.05042	1.06309	0.600985	0.576476		1.45996	1.4678	0.833287	0.817433
	169.6	1.05855	1.07005	0.606655	0.580824		1.47178	1.47703	0.84076	0.823615
	171.2	1.06592	1.07696	0.609178	0.585152		1.48153	1.48618	0.843958	0.829771
	172.8	1.07328	1.08383	0.614193	0.589462		1.49407	1.49528	0.851608	0.835902
	174.4	1.08047	1.09065	0.616049	0.593754		1.50295	1.5043	0.853847	0.842006
	176	1.08774	1.09743	0.620908	0.598028		1.51452	1.51326	0.86074	0.848086
	177.6	1.09346	1.10416	0.621459	0.602284		1.52419	1.52216	0.863655	0.854139
	179.2	1.10099	1.11084	0.626217	0.606522		1.53514	1.53098	0.871723	0.860168
	180.8	1.10769	1.11748	0.626129	0.610741		1.54378	1.53975	0.874677	0.866171
	182.4	1.11496	1.12408	0.631003	0.614943		1.55433	1.54845	0.882797	0.872149
	184	1.12145	1.13063	0.63257	0.619127		1.5629	1.55708	0.884639	0.878102
	185.6	1.12924	1.13714	0.639179	0.623293		1.57354	1.56565	0.892784	0.88403
	187.2	1.13565	1.14361	0.640624	0.627442		1.58198	1.57416	0.895518	0.889933
	188.8	1.14214	1.15003	0.647316	0.631573		1.59333	1.58261	0.902945	0.895811
	190.4	1.14851	1.15641	0.647834	0.635687		1.60052	1.59099	0.905944	0.901665
	192	1.1563	1.16275	0.654984	0.639783		1.60965	1.59932	0.914284	0.907494
	193.6	1.16241	1.16904	0.657225	0.643861		1.61698	1.60758	0.918796	0.913299
	195.2	1.17011	1.1753	0.664748	0.647923		1.62616	1.61578	0.92742	0.91908
	196.8	1.17624	1.18151	0.666918	0.651967		1.6332	1.62392	0.93152	0.924836
	198.4	1.18401	1.18768	0.673395	0.655994		1.64264	1.632	0.939641	0.930568
	200	1.19059	1.19381	0.674217	0.660004		1.64949	1.64002	0.94366	0.936276
	201.6	1.19836	1.1999	0.680015	0.663997		1.6585	1.64798	0.951334	0.941961
	203.2	1.20488	1.20594	0.681963	0.667973		1.66567	1.65589	0.955321	0.947621
	204.8	1.21262	1.21195	0.687641	0.671932		1.67511	1.66373	0.962962	0.953258
	206.4	1.21892	1.21792	0.687226	0.675874		1.68225	1.67152	0.966993	0.958871
	208	1.22577	1.22385	0.692115	0.6798		1.69209	1.67925	0.97351	0.964461
	209.6	1.2315	1.22973	0.691897	0.683709		1.7	1.68693	0.977548	0.970027
	211.2	1.2385	1.23558	0.697104	0.687601		1.70871	1.69455	0.984079	0.97557
	212.8	1.24459	1.24139	0.69812	0.691477		1.71602	1.70211	0.987424	0.98109
	214.4	1.2504	1.24716	0.703086	0.695337		1.72506	1.70962	0.993791	0.986586
	216	1.2562	1.2529	0.703798	0.69918		1.73387	1.71707	0.996149	0.99206
	217.6	1.26272	1.25859	0.710555	0.703007		1.74361	1.72447	1.00305	0.99751
	219.2	1.26794	1.26425	0.711009	0.706817		1.75157	1.73181	1.00602	1.00294
	220.8	1.27438	1.26987	0.717778	0.710612		1.76044	1.7391	1.01165	1.00834
	222.4	1.28022	1.27545	0.717877	0.71439		1.76671	1.74633	1.01549	1.01373
	224	1.28635	1.28099	0.725297	0.718152		1.77509	1.75352	1.02181	1.01909
	225.6	1.29205	1.2865	0.725142	0.721899		1.78195	1.76065	1.02686	1.02442
	227.2	1.29869	1.29197	0.73092	0.725629		1.79056	1.76772	1.03275	1.02974
	228.8	1.3054	1.2974	0.731262	0.729344		1.79755	1.77475	1.03722	1.03503
	230.4	1.31201	1.3028	0.738091	0.733043		1.80552	1.78172	1.04306	1.0403
	232	1.31767	1.30816	0.737018	0.736726		1.81271	1.78864	1.04801	1.04555
	233.6	1.324	1.31349	0.743572	0.740394		1.82004	1.79552	1.0535	1.05078
	235.2	1.33005	1.31878	0.744361	0.744046		1.82734	1.80234	1.05853	1.05598
	236.8	1.33625	1.32403	0.748947	0.747683		1.83535	1.80911	1.06259	1.06116
	238.4	1.34132	1.32925	0.748977	0.751304		1.84333	1.81583	1.06821	1.06633
	240	1.34742	1.33444	0.754273	0.75491		1.85147	1.8225	1.07151	1.07146
	241.6	1.35335	1.33959	0.754231	0.7585		1.85948	1.82912	1.07685	1.07658
	243.2	1.35887	1.34471	0.759019	0.762076		1.86769	1.8357	1.08057	1.08168
	244.8	1.36473	1.34979	0.761278	0.765636		1.8758	1.84222	1.08649	1.08675
	246.4	1.36988	1.35484	0.766171	0.769181		1.8836	1.8487	1.0895	1.09181
	248	1.37577	1.35985	0.768961	0.772711		1.89224	1.85513	1.09531	1.09684
	249.6	1.38085	1.36483	0.774984	0.776226		1.90013	1.86152	1.0995	1.10185
	251.2	1.38611	1.36978	0.777419	0.779726		1.90793	1.86785	1.10559	1.10684
	252.8	1.39101	1.3747	0.781938	0.783211		1.91366	1.87414	1.10858	1.11181
	254.4	1.39581	1.37958	0.782931	0.786682		1.92111	1.88039	1.11449	1.11676
	256	1.40063	1.38443	0.78771	0.790138		1.92812	1.88658	1.1167	1.12169
	257.6	1.40634	1.38925	0.78984	0.793579		1.93595	1.89274	1.12225	1.1266
	259.2	1.4112	1.39403	0.793175	0.797006		1.94236	1.89884	1.12476	1.13149
	260.8	1.41684	1.39879	0.796177	0.800418		1.94953	1.90491	1.13012	1.13635
	262.4	1.42067	1.40351	0.799106	0.803815		1.95541	1.91093	1.13305	1.1412
	264	1.42587	1.4082	0.801125	0.807199		1.9625	1.9169	1.1392	1.14602
	265.6	1.43063	1.41286	0.804616	0.810567		1.96729	1.92283	1.14236	1.15083
	267.2	1.43592	1.41749	0.805295	0.813922		1.9739	1.92872	1.14817	1.15562
	268.8	1.44105	1.42208	0.807835	0.817262		1.97921	1.93456	1.1505	1.16038
	270.4	1.44641	1.42665	0.809524	0.820588		1.98662	1.94036	1.15732	1.16513
	272	1.45131	1.43119	0.812751	0.823901		1.99206	1.94612	1.15911	1.16985
	273.6	1.45762	1.43569	0.816225	0.827199		2.00003	1.95183	1.16717	1.17456
	275.2	1.46193	1.44017	0.819427	0.830483		2.0057	1.95751	1.16912	1.17924
	276.8	1.46808	1.44461	0.823732	0.833753		2.01252	1.96314	1.1765	1.18391
	278.4	1.47291	1.44903	0.82614	0.837009		2.01794	1.96873	1.17839	1.18856
	280	1.47836	1.45342	0.830279	0.840252		2.02577	1.97428	1.18556	1.19319
	281.6	1.48291	1.45778	0.832209	0.84348		2.03157	1.97979	1.1877	1.19779
	283.2	1.4882	1.46211	0.835161	0.846695		2.03786	1.98525	1.19506	1.20238
	284.8	1.49303	1.46641	0.836354	0.849897		2.04331	1.99068	1.1991	1.20695
	286.4	1.49811	1.47068	0.839004	0.853084		2.05081	1.99607	1.20512	1.2115
	288	1.50244	1.47492	0.841228	0.856259		2.05677	2.00142	1.20753	1.21603
	289.6	1.50683	1.47913	0.843393	0.85942		2.06369	2.00673	1.21286	1.22055
	291.2	1.51032	1.48332	0.843113	0.862567		2.06811	2.012	1.21485	1.22504
	292.8	1.51397	1.48748	0.845302	0.865701		2.07361	2.01723	1.21863	1.22952
	294.4	1.51655	1.49161	0.845094	0.868822		2.07709	2.02242	1.21975	1.23397
	296	1.51964	1.49571	0.846249	0.87193		2.08097	2.02758	1.22273	1.23841
	297.6	1.52137	1.49979	0.844759	0.875024		2.08295	2.0327	1.22228	1.24283
	299.2	1.52336	1.50384	0.844856	0.878105		2.086	2.03778	1.2237	1.24723
	300.8	1.52336	1.50786	0.844856	0.881173		2.086	2.04282	1.2237	1.25161
	302.4	1.51931	1.50513	0.84274	0.87958		2.08172	2.04072	1.22103	1.25033
	304	1.51513	1.50241	0.840457	0.877989		2.07809	2.03863	1.21733	1.24904
	305.6	1.51087	1.49969	0.838071	0.8764		2.07359	2.03654	1.21437	1.24776
	307.2	1.50621	1.49698	0.835609	0.874815		2.06882	2.03445	1.21068	1.24648
	308.8	1.50165	1.49427	0.833056	0.873233		2.06416	2.03237	1.20775	1.24521
	310.4	1.498	1.49157	0.830241	0.871653		2.05999	2.03028	1.20455	1.24393
	312	1.49442	1.48887	0.82786	0.870077		2.05588	2.0282	1.2015	1.24265
	313.6	1.49166	1.48618	0.826119	0.868503		2.0524	2.02612	1.19914	1.24138
	315.2	1.48945	1.48349	0.82411	0.866932		2.04962	2.02404	1.1974	1.24011
	316.8	1.48812	1.48081	0.823221	0.865364		2.04684	2.02197	1.19598	1.23884
	318.4	1.48765	1.47813	0.822824	0.863798		2.04578	2.0199	1.19593	1.23757
	320	1.48569	1.47545	0.822177	0.862236		2.04329	2.01782	1.19397	1.2363
	321.6	1.48349	1.47278	0.821239	0.860676		2.04121	2.01576	1.19263	1.23503
	323.2	1.48059	1.47012	0.820923	0.859119		2.03832	2.01369	1.19122	1.23376
	324.8	1.47891	1.46746	0.820234	0.857565		2.03571	2.01162	1.18984	1.2325
	326.4	1.47682	1.46481	0.819353	0.856014		2.03316	2.00956	1.18769	1.23123
	328	1.47442	1.46216	0.817775	0.854466		2.03004	2.0075	1.18731	1.22997
	329.6	1.47222	1.45951	0.816179	0.85292		2.02776	2.00544	1.18671	1.22871
	331.2	1.47026	1.45687	0.815454	0.851377		2.02573	2.00339	1.18588	1.22745
	332.8	1.46801	1.45424	0.814716	0.849837		2.02267	2.00133	1.18495	1.22619
	334.4	1.4655	1.45161	0.814027	0.8483		2.02019	1.99928	1.18478	1.22493
	336	1.46305	1.44898	0.813259	0.846766		2.01861	1.99723	1.18345	1.22368
	337.6	1.46031	1.44636	0.812609	0.845234		2.01494	1.99518	1.18319	1.22242
	339.2	1.45778	1.44374	0.811141	0.843705		2.01216	1.99314	1.18135	1.22117
	340.8	1.45629	1.44113	0.810142	0.842179		2.01019	1.99109	1.18086	1.21992
	342.4	1.45562	1.43853	0.808987	0.840656		2.0077	1.98905	1.17879	1.21867
	344	1.45347	1.43592	0.808268	0.839135		2.00492	1.98701	1.17713	1.21742
	345.6	1.45163	1.43333	0.807006	0.837617		2.00242	1.98498	1.17651	1.21617
	347.2	1.44998	1.43073	0.8063	0.836102		2.00005	1.98294	1.17576	1.21492
	348.8	1.44802	1.42815	0.805515	0.83459		1.99725	1.98091	1.1748	1.21368
	350.4	1.44573	1.42556	0.804316	0.83308		1.99545	1.97888	1.1745	1.21243
	352	1.44313	1.42298	0.802634	0.831573		1.99287	1.97685	1.17333	1.21119
	353.6	1.44048	1.42041	0.801331	0.830069		1.99116	1.97482	1.17248	1.20995
	355.2	1.43744	1.41784	0.800462	0.828568		1.98924	1.9728	1.17125	1.20871
	356.8	1.43462	1.41528	0.798992	0.827069		1.98732	1.97077	1.16974	1.20747
	358.4	1.43202	1.41272	0.796599	0.825573		1.98501	1.96875	1.16886	1.20623
	360	1.42904	1.41016	0.795043	0.82408		1.98289	1.96673	1.16785	1.20499
	361.6	1.42522	1.40761	0.79297	0.822589		1.98146	1.96472	1.16731	1.20376
	363.2	1.42248	1.40506	0.792485	0.821101		1.97959	1.9627	1.16619	1.20252
	364.8	1.41919	1.40252	0.789993	0.819616		1.97673	1.96069	1.16555	1.20129
	366.4	1.416	1.39999	0.788565	0.818133		1.97468	1.95868	1.16454	1.20006
	368	1.41338	1.39745	0.787257	0.816653		1.97206	1.95667	1.16323	1.19883
	369.6	1.41059	1.39493	0.785721	0.815176		1.96879	1.95467	1.16199	1.1976
	371.2	1.40828	1.3924	0.784477	0.813702		1.96651	1.95266	1.16098	1.19637
	372.8	1.40612	1.38988	0.783791	0.81223		1.96382	1.95066	1.15991	1.19514
	374.4	1.40381	1.38737	0.78284	0.810761		1.96072	1.94866	1.1591	1.19392
	376	1.40006	1.38486	0.781534	0.809294		1.95826	1.94666	1.1585	1.1927
	377.6	1.39805	1.38236	0.78011	0.80783		1.95577	1.94466	1.15794	1.19147
	379.2	1.39622	1.37985	0.779768	0.806369		1.95394	1.94267	1.15724	1.19025
	380.8	1.39378	1.37736	0.777455	0.804911		1.95087	1.94068	1.15698	1.18903
	382.4	1.39181	1.37487	0.7765	0.803455		1.94855	1.93869	1.15627	1.18781
	384	1.38951	1.37238	0.775257	0.802001		1.94636	1.9367	1.15506	1.18659
	385.6	1.38704	1.3699	0.774605	0.800551		1.94436	1.93472	1.15361	1.18538
	387.2	1.3849	1.36742	0.773461	0.799103		1.94152	1.93273	1.15265	1.18416
	388.8	1.38287	1.36495	0.772737	0.797657		1.93935	1.93075	1.15154	1.18295
	390.4	1.3806	1.36248	0.771335	0.796214		1.93664	1.92877	1.15063	1.18173
	392	1.378	1.36001	0.771044	0.794774		1.93522	1.92679	1.14942	1.18052
	393.6	1.37535	1.35755	0.769404	0.793336		1.933	1.92482	1.14873	1.17931
	395.2	1.37368	1.3551	0.769148	0.791901		1.93027	1.92284	1.14718	1.1781
	396.8	1.37081	1.35265	0.767318	0.790469		1.92638	1.92087	1.14645	1.1769
	398.4	1.36882	1.3502	0.766647	0.789039		1.92366	1.9189	1.14529	1.17569
	400	1.36569	1.34776	0.765803	0.787612		1.92091	1.91694	1.14402	1.17448
	401.6	1.36278	1.34532	0.765016	0.786187		1.91866	1.91497	1.14264	1.17328
	403.2	1.35999	1.34289	0.763541	0.784765		1.91641	1.91301	1.14194	1.17208
	404.8	1.35691	1.34046	0.762589	0.783346		1.91406	1.91105	1.14039	1.17087
	406.4	1.35336	1.33803	0.760714	0.781929		1.91211	1.90909	1.13964	1.16967
	408	1.35004	1.33561	0.759359	0.780514		1.91072	1.90713	1.13786	1.16847
	409.6	1.34845	1.3332	0.757549	0.779103		1.90894	1.90517	1.13604	1.16728
	411.2	1.34563	1.33079	0.755777	0.777693		1.90801	1.90322	1.13523	1.16608
	412.8	1.34299	1.32838	0.753113	0.776287		1.90558	1.90127	1.13415	1.16488
	414.4	1.34128	1.32598	0.751518	0.774882		1.9038	1.89932	1.1327	1.16369
	416	1.33969	1.32358	0.749474	0.773481		1.90192	1.89737	1.13215	1.1625
	417.6	1.3376	1.32118	0.747632	0.772082		1.89967	1.89543	1.13114	1.1613
	419.2	1.3353	1.31879	0.745816	0.770685		1.89715	1.89348	1.13055	1.16011
	420.8	1.3322	1.31641	0.745094	0.769291		1.89546	1.89154	1.12903	1.15892
	422.4	1.32922	1.31403	0.743476	0.7679		1.89293	1.8896	1.12821	1.15774
	424	1.32697	1.31165	0.742783	0.766511		1.89073	1.88766	1.12782	1.15655
	425.6	1.32387	1.30928	0.741552	0.765124		1.88794	1.88573	1.12656	1.15536
	427.2	1.32078	1.30691	0.740482	0.76374		1.88543	1.8838	1.12524	1.15418
	428.8	1.31808	1.30454	0.739905	0.762359		1.88253	1.88186	1.12478	1.153
	430.4	1.31582	1.30218	0.738971	0.76098		1.87997	1.87993	1.12352	1.15181
	432	1.31274	1.29983	0.738484	0.759603		1.87773	1.87801	1.12146	1.15063
	433.6	1.31016	1.29748	0.737454	0.758229		1.87512	1.87608	1.1205	1.14945
	435.2	1.30696	1.29513	0.736313	0.756858		1.87265	1.87416	1.11884	1.14827
	436.8	1.3033	1.29279	0.735729	0.755489		1.87036	1.87224	1.11791	1.1471
	438.4	1.30008	1.29045	0.734566	0.754122		1.86786	1.87032	1.11667	1.14592
	440	1.29817	1.28812	0.733607	0.752758		1.86577	1.8684	1.11587	1.14475
	441.6	1.29635	1.28579	0.73192	0.751396		1.86354	1.86648	1.11474	1.14357
	443.2	1.29436	1.28346	0.73024	0.750037		1.86218	1.86457	1.11399	1.1424
	444.8	1.29204	1.28114	0.728677	0.748681		1.85965	1.86266	1.11289	1.14123
	446.4	1.2905	1.27882	0.727544	0.747326		1.85746	1.86075	1.112	1.14006
	448	1.28854	1.27651	0.726223	0.745975		1.85549	1.85884	1.1112	1.13889
	449.6	1.28584	1.2742	0.725654	0.744625		1.85338	1.85693	1.10971	1.13772
	451.2	1.28323	1.27189	0.723588	0.743278		1.85132	1.85503	1.10884	1.13655
	452.8	1.28105	1.26959	0.722584	0.741934		1.84914	1.85313	1.10781	1.13539
	454.4	1.27866	1.2673	0.720967	0.740592		1.84639	1.85123	1.10733	1.13422
	456	1.276	1.265	0.720618	0.739252		1.8442	1.84933	1.10581	1.13306
	457.6	1.27356	1.26272	0.7193	0.737915		1.84226	1.84743	1.10482	1.1319
	459.2	1.27104	1.26043	0.718791	0.73658		1.84039	1.84554	1.10431	1.13074
	460.8	1.2691	1.25815	0.718273	0.735248		1.83841	1.84365	1.10424	1.12958
	462.4	1.26609	1.25588	0.716829	0.733918		1.83626	1.84176	1.10302	1.12842
	464	1.26321	1.25361	0.716619	0.73259		1.83522	1.83987	1.10173	1.12727
	465.6	1.25957	1.25134	0.714736	0.731265		1.83263	1.83798	1.10088	1.12611
	467.2	1.25671	1.24907	0.713957	0.729943		1.83138	1.8361	1.0999	1.12495
	468.8	1.25373	1.24681	0.712475	0.728622		1.82901	1.83422	1.0998	1.1238
	470.4	1.25201	1.24456	0.711677	0.727304		1.82709	1.83233	1.09872	1.12265
	472	1.24938	1.24231	0.71034	0.725989		1.8259	1.83046	1.09832	1.1215
	473.6	1.24672	1.24006	0.709521	0.724676		1.82433	1.82858	1.09733	1.12035
	475.2	1.24436	1.23782	0.707737	0.723365		1.82217	1.8267	1.09608	1.1192
	476.8	1.24104	1.23558	0.706813	0.722056		1.82029	1.82483	1.0949	1.11805
	478.4	1.23809	1.23334	0.705365	0.72075		1.81809	1.82296	1.09408	1.11691
	480	1.23495	1.23111	0.703951	0.719447		1.81631	1.82109	1.09325	1.11576
	481.6	1.23198	1.22889	0.702886	0.718145		1.8139	1.81922	1.09291	1.11462
	483.2	1.22977	1.22666	0.700116	0.716846		1.81146	1.81736	1.09159	1.11347
	484.8	1.22736	1.22444	0.699256	0.71555		1.80842	1.8155	1.09078	1.11233
	486.4	1.22466	1.22223	0.69736	0.714255		1.80569	1.81363	1.08963	1.11119
	488	1.22304	1.22002	0.696502	0.712963		1.80391	1.81177	1.08888	1.11005
	489.6	1.22074	1.21781	0.695105	0.711674		1.80062	1.80992	1.08919	1.10891
	491.2	1.21854	1.21561	0.694406	0.710386		1.79833	1.80806	1.0886	1.10778
	492.8	1.21567	1.21341	0.693054	0.709101		1.79593	1.80621	1.08719	1.10664
	494.4	1.21289	1.21122	0.692483	0.707819		1.79426	1.80436	1.08553	1.10551
	496	1.21032	1.20903	0.691082	0.706538		1.79204	1.80251	1.08477	1.10437
	497.6	1.20762	1.20684	0.689767	0.70526		1.78942	1.80066	1.08298	1.10324
	499.2	1.20551	1.20466	0.68894	0.703985		1.78751	1.79881	1.08192	1.10211
	500.8	1.20318	1.20248	0.688056	0.702711		1.78624	1.79697	1.08081	1.10098
	502.4	1.20146	1.2003	0.686614	0.70144		1.78494	1.79512	1.07987	1.09985
	504	1.19835	1.19813	0.685196	0.700171		1.78331	1.79328	1.07832	1.09872
	505.6	1.19623	1.19596	0.683771	0.698905		1.78087	1.79144	1.07649	1.0976
	507.2	1.19375	1.1938	0.68151	0.697641		1.7789	1.78961	1.07553	1.09647
	508.8	1.19132	1.19164	0.68042	0.696379		1.77756	1.78777	1.07474	1.09535
	510.4	1.18826	1.18948	0.678591	0.695119		1.77526	1.78594	1.07425	1.09422
	512	1.18579	1.18733	0.677546	0.693862		1.77334	1.78411	1.07423	1.0931
	513.6	1.18427	1.18519	0.676123	0.692607		1.77068	1.78228	1.07416	1.09198
	515.2	1.18253	1.18304	0.67506	0.691354		1.76899	1.78045	1.07238	1.09086
	516.8	1.18053	1.1809	0.673996	0.690103		1.76624	1.77863	1.0719	1.08974
	518.4	1.17863	1.17877	0.673188	0.688855		1.76383	1.7768	1.0711	1.08863
	520	1.17627	1.17663	0.672802	0.687609		1.76183	1.77498	1.07121	1.08751
	521.6	1.17289	1.17451	0.672201	0.686365		1.75922	1.77316	1.07101	1.08639
	523.2	1.16989	1.17238	0.671746	0.685124		1.75761	1.77134	1.06999	1.08528
	524.8	1.16621	1.17026	0.67116	0.683885		1.75588	1.76953	1.06876	1.08417
	526.4	1.16345	1.16814	0.670749	0.682648		1.75444	1.76771	1.06828	1.08306
	528	1.1604	1.16603	0.669729	0.681413		1.75231	1.7659	1.06764	1.08195
	529.6	1.15732	1.16392	0.669214	0.68018		1.7507	1.76409	1.06631	1.08084
	531.2	1.15536	1.16182	0.66838	0.67895		1.74951	1.76228	1.06546	1.07973
	532.8	1.15338	1.15971	0.667422	0.677722		1.74837	1.76047	1.06476	1.07862
	534.4	1.15104	1.15762	0.665888	0.676496		1.74614	1.75867	1.06326	1.07752
	536	1.14822	1.15552	0.664376	0.675272		1.74454	1.75687	1.06157	1.07641
	537.6	1.14602	1.15343	0.66307	0.674051		1.74284	1.75506	1.06089	1.07531
	539.2	1.14392	1.15135	0.660832	0.672832		1.74077	1.75326	1.06045	1.0742
	540.8	1.14249	1.14926	0.659513	0.671614		1.7387	1.75147	1.05936	1.0731
	542.4	1.14038	1.14718	0.65788	0.6704		1.737	1.74967	1.05894	1.072
	544	1.13842	1.14511	0.656757	0.669187		1.73447	1.74788	1.05837	1.0709
	545.6	1.13712	1.14304	0.655513	0.667977		1.73219	1.74609	1.05755	1.06981
	547.2	1.13475	1.14097	0.654276	0.666768		1.72966	1.7443	1.05577	1.06871
	548.8	1.13326	1.13891	0.653477	0.665562		1.72714	1.74251	1.05456	1.06761
	550.4	1.13009	1.13685	0.6526	0.664358		1.72448	1.74072	1.0544	1.06652
	552	1.12745	1.13479	0.651446	0.663157		1.7229	1.73894	1.05368	1.06542
	553.6	1.12467	1.13274	0.649903	0.661957		1.72023	1.73715	1.05271	1.06433
	555.2	1.12241	1.13069	0.649405	0.66076		1.71822	1.73537	1.05141	1.06324
	556.8	1.11959	1.12864	0.648065	0.659565		1.71639	1.73359	1.05005	1.06215
	558.4	1.11722	1.1266	0.647922	0.658371		1.71445	1.73181	1.04878	1.06106
	560	1.11488	1.12456	0.6468	0.657181		1.71175	1.73004	1.04743	1.05997
	561.6	1.11279	1.12253	0.645843	0.655992		1.71001	1.72826	1.04565	1.05889
	563.2	1.11084	1.1205	0.64553	0.654805		1.70793	1.72649	1.04418	1.0578
	564.8	1.10799	1.11847	0.644196	0.653621		1.70626	1.72472	1.04317	1.05672
	566.4	1.10521	1.11645	0.642429	0.652439		1.70474	1.72295	1.04197	1.05563
	568	1.1027	1.11443	0.64076	0.651258		1.70343	1.72119	1.04134	1.05455
	569.6	1.10112	1.11241	0.63901	0.65008		1.70193	1.71942	1.04055	1.05347
	571.2	1.09955	1.1104	0.636727	0.648905		1.70068	1.71766	1.03969	1.05239
	572.8	1.09711	1.10839	0.635529	0.647731		1.69961	1.7159	1.03941	1.05131
	574.4	1.0949	1.10639	0.634157	0.646559		1.69784	1.71414	1.03915	1.05023
	576	1.09232	1.10439	0.632929	0.64539		1.69571	1.71238	1.03869	1.04916
	577.6	1.09075	1.10239	0.632038	0.644222		1.69407	1.71063	1.03879	1.04808
	579.2	1.08802	1.1004	0.630906	0.643057		1.69212	1.70887	1.03775	1.04701
	580.8	1.08627	1.09841	0.630608	0.641894		1.69051	1.70712	1.03736	1.04593
	582.4	1.08306	1.09642	0.629676	0.640733		1.68837	1.70537	1.03717	1.04486
	584	1.08161	1.09444	0.62965	0.639574		1.68717	1.70362	1.03598	1.04379
	585.6	1.07933	1.09246	0.629021	0.638417		1.68447	1.70187	1.03576	1.04272
	587.2	1.07723	1.09048	0.628852	0.637262		1.68348	1.70013	1.03457	1.04165
	588.8	1.07481	1.08851	0.628703	0.636109		1.68143	1.69839	1.03415	1.04058
	590.4	1.07313	1.08654	0.62921	0.634959		1.67903	1.69665	1.03346	1.03951
	592	1.07086	1.08457	0.629092	0.63381		1.6761	1.69491	1.03262	1.03845
	593.6	1.06906	1.08261	0.628573	0.632664		1.67445	1.69317	1.03201	1.03738
	595.2	1.06666	1.08065	0.627781	0.631519		1.67217	1.69143	1.03153	1.03632
	596.8	1.06499	1.0787	0.626584	0.630377		1.67035	1.6897	1.03157	1.03526
	598.4	1.06296	1.07675	0.625376	0.629237		1.6679	1.68796	1.03032	1.0342
	600	1.06103	1.0748	0.624429	0.628099		1.66595	1.68623	1.02923	1.03314
	601.6	1.05946	1.07286	0.623267	0.626963		1.66387	1.68451	1.02822	1.03208
	603.2	1.05765	1.07091	0.621635	0.625828		1.66204	1.68278	1.02777	1.03102
	604.8	1.05546	1.06898	0.621284	0.624696		1.65929	1.68105	1.02714	1.02996
	606.4	1.05427	1.06704	0.619691	0.623566		1.6572	1.67933	1.02639	1.0289
	608	1.05151	1.06511	0.618886	0.622439		1.6547	1.67761	1.0256	1.02785
	609.6	1.0496	1.06319	0.61756	0.621313		1.65257	1.67589	1.02482	1.0268
	611.2	1.04668	1.06126	0.616114	0.620189		1.65037	1.67417	1.02336	1.02574
	612.8	1.04495	1.05934	0.614944	0.619067		1.64941	1.67245	1.0223	1.02469
	614.4	1.0421	1.05743	0.614456	0.617947		1.64805	1.67074	1.02125	1.02364
	616	1.04008	1.05552	0.613812	0.616829		1.64665	1.66902	1.0211	1.02259
	617.6	1.03768	1.05361	0.612424	0.615714		1.64464	1.66731	1.01998	1.02154
	619.2	1.03607	1.0517	0.61134	0.6146		1.64323	1.6656	1.01985	1.0205
	620.8	1.03462	1.0498	0.612172	0.613488		1.64186	1.6639	1.01936	1.01945
	622.4	1.03307	1.0479	0.611033	0.612379		1.64005	1.66219	1.0177	1.0184
	624	1.02982	1.046	0.609566	0.611271		1.63864	1.66049	1.01679	1.01736
	625.6	1.02858	1.04411	0.60806	0.610165		1.63761	1.65878	1.01642	1.01632
	627.2	1.02626	1.04222	0.606964	0.609062		1.6361	1.65708	1.01522	1.01527
	628.8	1.0245	1.04034	0.606302	0.60796		1.63427	1.65538	1.01468	1.01423
	630.4	1.02187	1.03846	0.605387	0.60686		1.63259	1.65369	1.01363	1.01319
	632	1.02013	1.03658	0.60507	0.605762		1.63125	1.65199	1.01335	1.01215
	633.6	1.01824	1.0347	0.604903	0.604667		1.62911	1.6503	1.01215	1.01112
	635.2	1.0173	1.03283	0.60492	0.603573		1.6275	1.6486	1.01173	1.01008
	636.8	1.01531	1.03096	0.605083	0.602481		1.62569	1.64691	1.01094	1.00904
	638.4	1.013	1.0291	0.60397	0.601391		1.62443	1.64523	1.01009	1.00801
	640	1.00976	1.02724	0.603047	0.600304		1.62238	1.64354	1.00905	1.00698
	641.6	1.00759	1.02538	0.602135	0.599218		1.62137	1.64185	1.00785	1.00594
	643.2	1.00524	1.02352	0.601579	0.598134		1.61987	1.64017	1.00729	1.00491
	644.8	1.00336	1.02167	0.600462	0.597052		1.61911	1.63849	1.00621	1.00388
	646.4	1.00082	1.01982	0.599409	0.595972		1.61756	1.63681	1.00567	1.00285
	648	0.999449	1.01798	0.59835	0.594894		1.61594	1.63513	1.00531	1.00182
	649.6	0.997722	1.01614	0.59675	0.593818		1.61355	1.63345	1.00472	1.0008
	651.2	0.99664	1.0143	0.596123	0.592744		1.61186	1.63178	1.00413	0.999771
	652.8	0.994723	1.01247	0.595085	0.591672		1.61044	1.63011	1.00223	0.998746
	654.4	0.992619	1.01063	0.592765	0.590601		1.60824	1.62843	1.0006	0.997722
	656	0.990247	1.00881	0.591244	0.589533		1.60684	1.62676	1.00051	0.996699
	657.6	0.989989	1.00698	0.59075	0.588467		1.60579	1.6251	0.999306	0.995677
	659.2	0.987234	1.00516	0.58897	0.587402		1.60354	1.62343	0.998812	0.994656
	660.8	0.985756	1.00334	0.587964	0.58634		1.60213	1.62177	0.998253	0.993636
	662.4	0.984076	1.00153	0.586399	0.585279		1.60009	1.6201	0.998086	0.992618
	664	0.982454	0.999715	0.585984	0.584221		1.5987	1.61844	0.997378	0.9916
	665.6	0.980417	0.997907	0.584928	0.583164		1.59695	1.61678	0.996927	0.990583
	667.2	0.979171	0.996102	0.584625	0.582109		1.59633	1.61513	0.996268	0.989567
	668.8	0.976624	0.9943	0.58301	0.581056		1.59545	1.61347	0.995646	0.988553
	670.4	0.974309	0.992502	0.581597	0.580005		1.59423	1.61181	0.994893	0.987539
	672	0.972272	0.990706	0.580614	0.578956		1.59336	1.61016	0.994506	0.986527
	673.6	0.971057	0.988914	0.580467	0.577909		1.59279	1.60851	0.993924	0.985515
	675.2	0.969357	0.987126	0.579102	0.576863		1.59148	1.60686	0.993736	0.984505
	676.8	0.967584	0.98534	0.578036	0.57582		1.59029	1.60521	0.992556	0.983495
	678.4	0.965779	0.983558	0.576914	0.574778		1.58905	1.60357	0.992805	0.982487
	680	0.964086	0.981779	0.577165	0.573739		1.58706	1.60192	0.992372	0.98148
	681.6	0.962037	0.980003	0.576614	0.572701		1.58506	1.60028	0.992135	0.980473
	683.2	0.960559	0.97823	0.576779	0.571665		1.58351	1.59864	0.990209	0.979468
	684.8	0.958441	0.976461	0.57593	0.570631		1.58217	1.597	0.989378	0.978464
	686.4	0.957041	0.974694	0.576109	0.569599		1.58035	1.59536	0.989111	0.97746
	688	0.955777	0.972931	0.575487	0.568568		1.57856	1.59373	0.989109	0.976458
	689.6	0.953853	0.971172	0.575316	0.56754		1.57726	1.59209	0.987978	0.975457
	691.2	0.951248	0.969415	0.574163	0.566513		1.57514	1.59046	0.988075	0.974457
	692.8	0.950371	0.967661	0.573658	0.565489		1.57305	1.58883	0.987341	0.973458
	694.4	0.948947	0.965911	0.571703	0.564466		1.57082	1.5872	0.987585	0.97246
	696	0.947063	0.964164	0.571099	0.563445		1.56927	1.58558	0.987002	0.971463
	697.6	0.945148	0.96242	0.569375	0.562426		1.56747	1.58395	0.986466	0.970467
	699.2	0.943511	0.960679	0.568695	0.561408		1.56614	1.58233	0.984731	0.969472
	700.8	0.941944	0.958941	0.567212	0.560393		1.5648	1.5807	0.984136	0.968478
	702.4	0.940276	0.957207	0.566001	0.559379		1.56267	1.57908	0.982575	0.967485
	704	0.938829	0.955475	0.565032	0.558367		1.56153	1.57746	0.981849	0.966493
	705.6	0.937355	0.953747	0.564053	0.557357		1.56039	1.57585	0.980616	0.965502
	707.2	0.935491	0.952022	0.562778	0.556349		1.55802	1.57423	0.980127	0.964512
	708.8	0.934114	0.9503	0.5628	0.555343		1.55606	1.57262	0.979237	0.963523
	710.4	0.932343	0.948581	0.562084	0.554338		1.55381	1.571	0.978896	0.962535
	712	0.930162	0.946865	0.562551	0.553336		1.5518	1.56939	0.977499	0.961548
	713.6	0.928686	0.945152	0.561378	0.552335		1.54994	1.56778	0.976869	0.960562
	715.2	0.926814	0.943443	0.561339	0.551336		1.54869	1.56618	0.976166	0.959577
	716.8	0.924467	0.941736	0.560555	0.550338		1.54735	1.56457	0.975965	0.958593
	718.4	0.923427	0.940033	0.560272	0.549343		1.54608	1.56297	0.975958	0.95761
	720	0.921784	0.938332	0.559693	0.548349		1.54441	1.56136	0.97576	0.956629
	721.6	0.920064	0.936635	0.559914	0.547357		1.54295	1.55976	0.974907	0.955648
	723.2	0.918526	0.934941	0.559436	0.546367		1.54074	1.55816	0.974862	0.954668
	724.8	0.917199	0.93325	0.559005	0.545379		1.53834	1.55657	0.973581	0.953689
	726.4	0.915405	0.931562	0.558061	0.544392		1.53781	1.55497	0.973156	0.952711
	728	0.913555	0.929877	0.557847	0.543408		1.53656	1.55338	0.971592	0.951734
	729.6	0.911241	0.928195	0.556603	0.542425		1.53543	1.55178	0.970545	0.950759
	731.2	0.909989	0.926516	0.556384	0.541444		1.53364	1.55019	0.96942	0.949784
	732.8	0.908643	0.92484	0.554938	0.540464		1.53252	1.5486	0.968475	0.94881
	734.4	0.907314	0.923167	0.554281	0.539487		1.53113	1.54701	0.967016	0.947837
	736	0.905802	0.921497	0.553189	0.538511		1.53008	1.54543	0.967162	0.946865
	737.6	0.904709	0.91983	0.552712	0.537537		1.52846	1.54384	0.965908	0.945894
	739.2	0.903343	0.918166	0.552035	0.536564		1.52584	1.54226	0.966051	0.944925
	740.8	0.901875	0.916506	0.551399	0.535594		1.524	1.54068	0.965121	0.943956
	742.4	0.899861	0.914848	0.550342	0.534625		1.52188	1.5391	0.964718	0.942988
	744	0.898362	0.913193	0.549831	0.533658		1.52082	1.53752	0.964316	0.942021
	745.6	0.896974	0.911541	0.548819	0.532693		1.5195	1.53595	0.96415	0.941055
	747.2	0.894883	0.909892	0.549201	0.531729		1.51878	1.53437	0.963823	0.94009
	748.8	0.893155	0.908247	0.548422	0.530767		1.51703	1.5328	0.963393	0.939126
	750.4	0.892109	0.906604	0.548107	0.529807		1.51601	1.53123	0.963234	0.938164
	752	0.89095	0.904964	0.547786	0.528849		1.51387	1.52966	0.963132	0.937202
	753.6	0.888948	0.903327	0.547782	0.527892		1.51274	1.52809	0.962214	0.936241
	755.2	0.886981	0.901693	0.547825	0.526937		1.51185	1.52652	0.962215	0.935281
	756.8	0.885282	0.900062	0.547917	0.525984		1.51126	1.52496	0.961025	0.934322
	758.4	0.883754	0.898434	0.547134	0.525033		1.5107	1.52339	0.961007	0.933364
	760	0.882429	0.896809	0.546397	0.524083		1.50975	1.52183	0.960325	0.932407
	761.6	0.881246	0.895187	0.545882	0.523135		1.50872	1.52027	0.960205	0.931451
	763.2	0.880688	0.893567	0.544851	0.522189		1.5077	1.51871	0.960072	0.930496
	764.8	0.879078	0.891951	0.543626	0.521244		1.50733	1.51715	0.959404	0.929542
	766.4	0.878294	0.890338	0.542744	0.520302		1.50618	1.5156	0.958023	0.928589
	768	0.87708	0.888727	0.541183	0.51936		1.50441	1.51404	0.957925	0.927637
	769.6	0.875618	0.88712	0.540382	0.518421		1.50261	1.51249	0.956595	0.926685
	771.2	0.87365	0.885515	0.538673	0.517483		1.50119	1.51094	0.956329	0.925735
	772.8	0.87233	0.883913	0.537249	0.516547		1.49963	1.50939	0.955066	0.924786
	774.4	0.871118	0.882314	0.536999	0.515613		1.49821	1.50784	0.953879	0.923838
	776	0.870392	0.880718	0.536522	0.51468		1.49662	1.5063	0.95305	0.922891
	777.6	0.868646	0.879125	0.535328	0.513749		1.49504	1.50475	0.952474	0.921944
	779.2	0.867152	0.877535	0.534994	0.51282		1.49393	1.50321	0.95123	0.920999
	780.8	0.866191	0.875948	0.534738	0.511892		1.49223	1.50167	0.95128	0.920055
	782.4	0.864913	0.874363	0.534432	0.510966		1.49106	1.50013	0.950721	0.919111
	784	0.863464	0.872782	0.534539	0.510042		1.48987	1.49859	0.950212	0.918169
	785.6	0.861425	0.871203	0.53587	0.50912		1.48924	1.49706	0.949334	0.917228
	787.2	0.859677	0.869627	0.536628	0.508199		1.48799	1.49552	0.948784	0.916287
	788.8	0.858404	0.868054	0.536989	0.50728		1.48623	1.49399	0.947213	0.915348
	790.4	0.85777	0.866484	0.536288	0.506362		1.48505	1.49246	0.947107	0.914409
	792	0.856642	0.864917	0.536214	0.505446		1.48422	1.49093	0.946392	0.913472
	793.6	0.85558	0.863352	0.535557	0.504532		1.48259	1.4894	0.945908	0.912535
	795.2	0.85372	0.861791	0.535237	0.503619		1.48162	1.48787	0.944966	0.911599
	796.8	0.852414	0.860232	0.534661	0.502708		1.48028	1.48634	0.944656	0.910665
	798.4	0.850974	0.858676	0.533568	0.501799		1.47823	1.48482	0.944214	0.909731
	800	0.849083	0.857123	0.532892	0.500891		1.47682	1.4833	0.944091	0.908798
	801.6	0.846628	0.855572	0.532171	0.499985		1.47517	1.48178	0.943476	0.907867
	803.2	0.845818	0.854025	0.53126	0.499081		1.47372	1.48026	0.943942	0.906936
	804.8	0.844881	0.85248	0.530206	0.498178		1.47183	1.47874	0.943546	0.906006
	806.4	0.843346	0.850938	0.529956	0.497277		1.47024	1.47722	0.943891	0.905077
	808	0.842413	0.849399	0.528326	0.496377		1.46831	1.47571	0.944038	0.904149
	809.6	0.840467	0.847862	0.52669	0.49548		1.46734	1.4742	0.944125	0.903222
	811.2	0.839186	0.846329	0.526393	0.494583		1.46619	1.47268	0.943973	0.902296
	812.8	0.837955	0.844798	0.526681	0.493689		1.46478	1.47117	0.944524	0.901371
	814.4	0.836178	0.84327	0.526242	0.492796		1.46381	1.46967	0.943298	0.900446
	816	0.834468	0.841744	0.526701	0.491904		1.46322	1.46816	0.943314	0.899523
	817.6	0.833217	0.840222	0.526795	0.491015		1.46168	1.46665	0.942747	0.898601
	819.2	0.832476	0.838702	0.526496	0.490126		1.46049	1.46515	0.941846	0.897679
	820.8	0.831814	0.837185	0.525711	0.48924		1.45943	1.46365	0.94062	0.896759
	822.4	0.831709	0.83567	0.525175	0.488355		1.45929	1.46215	0.94052	0.89584
	824	0.830776	0.834159	0.524471	0.487472		1.45791	1.46065	0.939159	0.894921
	825.6	0.830094	0.83265	0.524225	0.48659		1.45693	1.45915	0.937661	0.894004
	827.2	0.829121	0.831144	0.524054	0.48571		1.45564	1.45765	0.936961	0.893087
	828.8	0.828556	0.829641	0.524343	0.484831		1.45437	1.45616	0.936659	0.892171
	830.4	0.82743	0.82814	0.523944	0.483954		1.45313	1.45467	0.935801	0.891256
	832	0.82703	0.826642	0.523594	0.483079		1.4528	1.45318	0.9349	0.890343
	833.6	0.826142	0.825147	0.522632	0.482205		1.45139	1.45169	0.9347	0.88943
	835.2	0.826389	0.823654	0.522311	0.481333		1.45076	1.4502	0.934115	0.888518
	836.8	0.824947	0.822164	0.521479	0.480462		1.44912	1.44871	0.932884	0.887607
	838.4	0.822768	0.820677	0.520942	0.479593		1.44759	1.44722	0.932221	0.886697
	840	0.820831	0.819193	0.519572	0.478725		1.44676	1.44574	0.931229	0.885788
	841.6	0.818253	0.817711	0.519157	0.477859		1.44547	1.44426	0.930437	0.884879
	843.2	0.815964	0.816232	0.518677	0.476995		1.44428	1.44278	0.930579	0.883972
	844.8	0.814732	0.814755	0.51875	0.476132		1.44317	1.4413	0.930101	0.883066
	846.4	0.812479	0.813282	0.517997	0.475271		1.44243	1.43982	0.929736	0.88216
	848	0.811025	0.81181	0.51757	0.474411		1.44144	1.43834	0.930337	0.881256
	849.6	0.809757	0.810342	0.516997	0.473553		1.43953	1.43687	0.929963	0.880352
	851.2	0.808723	0.808876	0.517229	0.472697		1.43868	1.4354	0.929897	0.87945
	852.8	0.807784	0.807413	0.516912	0.471842		1.43739	1.43392	0.929855	0.878548
	854.4	0.807879	0.805953	0.517424	0.470988		1.43639	1.43245	0.929302	0.877647
	856	0.806405	0.804495	0.51627	0.470136		1.43453	1.43099	0.928726	0.876747
	857.6	0.805977	0.80304	0.516703	0.469286		1.43335	1.42952	0.92784	0.875848
	859.2	0.805407	0.801587	0.516277	0.468437		1.43191	1.42805	0.927907	0.87495
	860.8	0.805661	0.800137	0.51666	0.46759		1.43134	1.42659	0.926682	0.874053
	862.4	0.80566	0.79869	0.515023	0.466744		1.43035	1.42513	0.925405	0.873157
	864	0.805493	0.797245	0.514599	0.4659		1.42947	1.42366	0.924004	0.872262
	865.6	0.804403	0.795803	0.513749	0.465057		1.42816	1.4222	0.923285	0.871367
	867.2	0.804031	0.794364	0.513126	0.464216		1.42681	1.42075	0.921952	0.870474
	868.8	0.801982	0.792927	0.51203	0.463376		1.42486	1.41929	0.921288	0.869581
	870.4	0.800203	0.791492	0.511378	0.462538		1.4245	1.41783	0.919996	0.86869
	872	0.798887	0.790061	0.510401	0.461701		1.42388	1.41638	0.919311	0.867799
	873.6	0.797812	0.788632	0.510762	0.460866		1.42239	1.41493	0.918236	0.866909
	875.2	0.796545	0.787205	0.509764	0.460032		1.42182	1.41348	0.918356	0.866021
	876.8	0.795962	0.785781	0.509035	0.4592		1.4209	1.41203	0.918075	0.865133
	878.4	0.794468	0.78436	0.508193	0.45837		1.41958	1.41058	0.917803	0.864246
	880	0.793133	0.782941	0.508447	0.457541		1.41836	1.40913	0.917896	0.863359
	881.6	0.792092	0.781525	0.508408	0.456713		1.41625	1.40769	0.918603	0.862474
	883.2	0.790803	0.780111	0.508282	0.455887		1.41514	1.40625	0.918593	0.86159
	884.8	0.789846	0.7787	0.507933	0.455062		1.41375	1.4048	0.918355	0.860707
	886.4	0.78857	0.777292	0.507679	0.454239		1.41268	1.40336	0.917949	0.859824
	888	0.786842	0.775886	0.506862	0.453417		1.41132	1.40193	0.91819	0.858942
	889.6	0.786254	0.774482	0.506969	0.452597		1.41018	1.40049	0.917879	0.858062
	891.2	0.785355	0.773081	0.506429	0.451779		1.40896	1.39905	0.917716	0.857182
	892.8	0.784914	0.771683	0.50612	0.450961		1.4077	1.39762	0.917182	0.856303
	894.4	0.783888	0.770287	0.505647	0.450146		1.40636	1.39618	0.917052	0.855425
	896	0.783277	0.768894	0.50562	0.449331		1.40539	1.39475	0.917358	0.854548
	897.6	0.782483	0.767503	0.504827	0.448519		1.40437	1.39332	0.917922	0.853672
	899.2	0.78234	0.766115	0.504365	0.447707		1.40349	1.39189	0.917783	0.852797
Figure 3H		Sporozoite MFI
		MAD2-6 IgA
		MG	SG
Conc (ng/mL)	5	67244	16834
Log transformed	4.39794	20374	7381
	3.79588	5903	3611
	3.19382	2972	3057
	2.59176	2536	2924
	1.9897	2445	3008
	1.38764	2416	2936
	0.78558	2320	2774
	0.18352	2255	2808
	-0.41854	2200	2751
	-1.0206	2227	2819
	-1.62266	2310	2808
Figure S1C		Sporozoite-specific antibody (MFI) (log transformed)
IgA		Kali0562	Kali0597	Kali0600	Kali0604	Kali0605	Kali0606	Kali0607	Kali0630	Kali0638	Kali0640
Time point	Pre	4.0057	3.61236	3.78696	4.45725	4.12564	4.47841	4.19443	4.71123	3.98981	4.29497
	Acute	3.89282	3.89459	4.08332	4.14681	4.40785	4.33377	4.46783	4.86822	4.0445	4.1521
	Conv	3.96336	3.91046	4.02333	4.52075	4.51721	4.45548	4.41315	4.64244	4.13271	4.33377
IgG		Kali0562	Kali0597	Kali0600	Kali0604	Kali0605	Kali0606	Kali0607	Kali0630	Kali0638	Kali0640
Time point	Pre	3.68467	3.86812	5.79796	4.30027	4.00924	4.1186	4.89115	3.97571	4.16092	4.82765
	Acute	4.10449	4.28439	5.96708	4.55249	4.6742	4.65303	6.03743	4.07449	4.47664	6.02119
	Conv	4.13799	4.49252	5.92634	4.65479	4.50311	4.98287	6.0569	4.54367	4.59659	5.902
IgM		Kali0562	Kali0597	Kali0600	Kali0604	Kali0605	Kali0606	Kali0607	Kali0630	Kali0638	Kali0640
Time point	Pre	5.15396	4.14504	5.36562	5.24745	5.46616	5.06401	5.32153	4.91055	4.78003	5.19806
	Acute	4.84	5.24568	5.45029	5.25627	5.69897	5.10987	5.97772	5.19277	5.40972	5.5279
	Conv	5.15396	5.2545	5.68305	5.76418	5.72181	5.41854	5.88423	4.93525	5.40972	5.83506
Figure S2B		Sporozoite-specific IgA (MFI ratio)
				PfCSP					N-term					NANP					C-term
		602	606	608	611	614	602	606	608	611	614	602	606	608	611	614	602	606	608	611	614
Weeks	Pre	1	1	1	1	1	1	1	1	1	1	1	1	1	1	1	1	1	1	1	1
	0	0.755638	0.732722	1.0173	2.41506	0.983368	0.957256	0.854132	1.01952	1.15297	1.02296	0.932345	0.790335	1.09041	0.987162	0.922759	0.929818	0.908933	1.00083	1.00174	0.975943
	1	5.03324	5.16859	1.27672	3.83052	7.1901	1.03336	0.996524	1.09261	1.17649	1.09677	3.82744	10.1146	1.42729	1.81482	3.40021	1.02593	1.01146	1.04349	1.06119	1.08392
	2	10.7087	9.11475	2.34343	3.70488	97.5748	1.0283	1.02646	1.0807	1.1228	1.08342	7.94197	18.3144	2.46506	1.80368	36.2754	1.00504	0.9635	1.06069	1.07829	1.09419
	8	4.85051	11.0357	2.15664	2.61231	23.9274	1.04679	1.01233	1.10645	1.09419	1.08717	3.29976	24.5387	2.11264	1.83941	11.0333	0.995452	0.8562	1.02477	1.0684	1
	9	3.05745	9.9756	2.79152	5.50132	17.6893	1.06253	1.06671	1.12818	1.10524	1.10173	2.26378	19.3646	2.9547	2.68281	8.057	0.988324	0.928191	1.02037	1.2155	1.00949
	10	3.7915	12.566	5.28846	9.07447	13.7946	1.08534	0.953358	1.09538	0.95864	1.10233	2.77879	23.4153	5.11838	4.34637	6.09829	1.00615	0.84226	1.05863	1.44502	1.01333
	16	4.30084	10.4389	2.72307	6.45453	17.9341	1.10801	1.00875	1.58306	1.00694	1.13668	3.17281	20.2338	2.8172	3.48795	7.85313	1.03282	0.882887	1.11437	2.48444	1.02756
	17	4.12558	8.39777	3.32495	7.11506	6.87513	1.11682	1.05797	1.40227	0.985977	1.14794	2.92563	16.235	2.88868	4.53058	2.94349	1.04044	0.941948	1.12841	1.88991	1.02101
	18	4.6806	7.6227	2.73023	5.31231	8.5968	1.1922	1.01121	1.33887	0.994901	1.17899	3.40644	13.9362	2.73366	3.20455	3.65217	1.07252	0.929475	1.14038	1.53988	1.03072
	34	4.72842	6.87991	1.53711	6.10427	6.36928	1.21531	1.02859	1.14618	1.01544	1.14809	3.35918	12.8676	1.63421	4.82318	2.99466	1.09538	1.00055	1.07597	1.12452	0.976056
	35	4.44421	5.94896	1.54454	7.78037	5.54756	1.19495	1.00045	1.11116	1.01558	1.13848	3.05511	10.2122	1.59823	7.00811	2.87127	1.09009	0.948276	1.08808	1.12118	0.989044
	36	4.80016	6.07805	2.32759	10.5464	11.491	0.962166	1.06649	1.00415	1.04703	0.989197	3.44508	12.1518	2.32577	12.0895	4.49138	0.95649	0.900404	0.958849	1.1678	0.970296
	38	4.28801	6.32579	2.04364	7.55951	7.47596	0.981949	0.983294	1.05897	1.067	1.0009	2.89383	11.8344	2.10058	6.63679	3.38345	0.933997	0.973221	1.00619	1.15591	1.02767
	48	5.10556	6.16109	1.81112	4.97314	7.89839	1.01256	1.00751	1.09745	1.07422	0.996999	3.31344	11.3565	1.82172	3.74228	3.44272	0.970624	0.910033	1.00853	1.12505	0.977863
	50	4.80356	5.37823	1.72481	5.06846	8.75351	1.01069	0.968831	1.0843	1.10113	1.03811	3.25884	10.1986	1.746	3.55056	3.69031	0.988569	0.934428	1.05202	1.19065	0.964762
	51	4.8124	5.43191	1.53586	4.50671	7.65424	1.05588	0.942146	1.08638	1.10397	1.04246	3.22628	10.4101	1.68196	3.24803	3.23715	0.993854	0.875275	1.03055	1.11116	0.984301
	53	6.03373	4.66401	1.70605	3.92421	10.3219	1.04982	0.891468	1.11891	1.06558	1.07127	3.85582	9.04917	1.75212	2.69602	4.20006	1.01389	0.843085	1.05037	1.10701	0.9904
Figure S2E		Sporozoite-specific IgG (MFI ratio)
				PfSPZ
		602	606	608	611	614
Weeks	Pre	1	1	1	1	1
	0	0.880091	0.766444	0.771871	0.96976	1.00847
	1	1.13378	1.07329	1.87526	2.01883	1.74214
	2	4.53119	3.17304	4.64024	2.70179	6.90643
	8	28.5868	15.1717	8.82024	10.623	24.4521
	9	143.225	84.8034	85.4837	27.4201	64.6831
	10	160.26	90.8577	301.24	70.3809	98.1196
	16	166.481	65.5594	224.986	100.568	89.3536
	17	163.694	94.1599	392.313	333.943	231.436
	18	166.225	93.1083	388.625	285.95	243.145
	34	140.68	73.0307	162.792	209.519	148.827
	35	125.622	68.7612	140.795	203.68	159.051
	36	162.212	72.5058	213.633	229.419	196.711
	38	140.585	61.3357	195.812	196.079	165.9
	48	144.491	55.0811	136.778	168.285	138.771
	50	125.586	49.733	126.546	166.836	143.526
	51	119.267	48.3488	127.49	155.895	135.676
	53	114.04	40.0166	124.319	146.757	141.78
Figure S2F		Sporozoite-specific IgG (MFI ratio)
								Sample ID
		801	802	803	805	807	808	809	810	811	813	814	815	844	845
Weeks	Pre	1	1	1	1	1	1	1	1	1	1	1	1	1	1
	1	0.744822	1.02883	0.982978	1.28082	1.10038	1.09441	0.989963	0.857361	0.985131	1.23781	1.0553	1.03334	0.895901	2.03254
	2	1.10978	1.00058	1.22878	1.88062	1.77411	1.07173	1.07284	0.846217	0.955754	13.9292	2.77663	1.95113	1.27171	5.94507
	4	2.1905	1.95068	1.23763	4.25333	3.94028	1.12375	1.04283	1.00685	1.88303	51.1397	7.64563	10.327	1.55666	259.282
Figure S4B		Sporozoite MFI (log transformed)
		Dead	Live
Conc (ng/mL)	4.92082	5.49615	5.45029
Log transformed	4.4437	5.15396	5.05342
	3.96658	4.67596	4.57542
	3.48945	4.27556	4.13094
	3.01233	4.0304	3.88224
	2.53521	3.8293	3.79407
Figure S4C		Sporozoite MFI (log transformed)
		MAD3-14 IgA	MAD3-14 IgG	MAD3-23 IgA	MAD3-23 IgG	MAD3-65 IgA	MAD3-65 IgG	MAD3-83 IgA	MAD3-83 IgG
Conc (ng/mL)	5.39794	5.3815	3.35122	6.35025	5.76567	5.94939	5.064	6.12385	6.38561
Log transformed	4.79588	4.14857	3.33365	6.36922	5.4009	5.90687	3.7676	6.25042	6.34242
	4.19382	3.55943	3.30535	6.29667	4.99169	5.72016	3.51188	6.26245	6.29003
	3.59176	3.36021	3.29314	6.18184	4.46253	5.43618	3.35315	6.24551	6.20412
	2.9897	3.31952	3.29491	6.04532	3.92278	5.24745	3.34064	6.21748	5.9425
	2.38764	3.31429	3.27021	5.77452	3.50651	4.86998	3.2878	6.11394	5.46264
	1.78558	3.30363	3.27715	5.22099	3.31785	4.58954	3.28421	5.94939	4.97405
	1.18352	3.31069	3.28081	4.82236	3.29667	4.31614	3.26316	5.60198	4.4837
	0.58146	3.29491	3.29137	4.3179	3.27715	4.235	3.28959	5.14338	4.07624
	-0.0205999	3.27184	3.29491	3.85751	3.27554	3.94042	3.2878	4.74122	3.81164
	-0.62266	3.26834	3.30535	3.65292	3.25066	3.95453	3.2878	4.48899	3.6582
	-1.22472	3.28601	3.2878	3.55943	3.25066	3.84167	3.27715	4.34435	3.61416
Figure S5A		Antibody concentration (mg/mL)
		MAD2-6 IgA deglycosylated			MAD2-6 IgA glycosylated			MAD2-6 IgG
		mouse 1	mouse 2	mouse 3	mouse 1	mouse 2	mouse 3	mouse 1	mouse 2	mouse 3
Time	30min	167.61	189	202.03	113.68	122.45	124.83	186.55	185.54	214.12
	2h	149.33	130.03	160.06	103.17	90.65	91.81	150.98	164.35	211.58
	6h	106.25	99.04	104.9	65.43	80.5	68.48	95.92	91.68	106.24
	10h	91.03	83.09	84.32	39.59	39.22	37.53	104.51	123.37	70.84
	24h	38.28	35.97	30.07	18.6	18.28	20.79	75.76	79.2	78.28
Figure S5D		Total flux (p/s)
				MAD2-6 IgA	MAD2-6 IgA
		Naive	Untreated	gly	degly
Total flux (p/s)	mouse 1	217000	5300000	5340000	1150000
	mouse 2	151000	2800000	13200000	420000
	mouse 3	148000	5680000	8140000	1880000
	mouse 4	171000	9190000	11200000	817000
	mouse 5	159000	2810000	13900000	1150000
Figure S6A		% WT binding
									Single mutants
		K	L	R	K	P	K	H	K	K	L	K	Q	P	A	D	G	N	P	D	WT
	% binding	88.9347	82.6914	133.187	162.072	104.38	88.7135	111.848	45.1759	68.7862	70.268	24.9038	75.6572	72.0697	140.233	109.031	135.392	79.3465	95.4214	119.851	100
Figure S6B		ELISA
		OD405
Conc (ug/mL)	2.69897	0.134
Log transformed	2.22185	0.149
	1.74473	0.1795
	1.26761	0.255
	0.790485	0.329
	0.313364	0.3945
	-0.163758	0.3855
	-0.640879	0.415
	-1.118	0.4245
	-1.59512	0.415
Figure S7A		Sporozoite MFI
		MAD2-6 IgG
		MG	SG
Conc (ng/mL)	5	131962	4248
Log transformed	4.39794	15839	3250
	3.79588	4683	2842
	3.19382	3568	2526
	2.59176	3289	2426
	1.9897	3263	2339
	1.38764	3120	2475
	0.78558	3146	2445
	0.18352	2960	2445
	-0.41854	2865	2348
	-1.0206	2924	2387
	-1.62266	2888	2506
Figure S7B		Sporozoite MFI
		mAb10 IgG
		MG	SG
Conc (ng/mL)	5	3730000	5560000
log transformed	4.39794	3600000	5810000
	3.79588	3240000	5860000
	3.19382	3050000	5770000
	2.59176	2880000	4170000
	1.9897	1980000	2830000
	1.38764	748000	1790000
	0.78558	207970	574000
	0.18352	66160	196475
	-0.41854	34968	88273
	-1.0206	24361	63013
	-1.62266	19965	46091
Figure S7D		% CSP reaction
		MAD 2-6	MAD 2-6	MAD 2-6	No antibody	2A10
		500 µg/ml	250 µg/ml	125 µg/ml	control	100 ug/ml
% CSP reaction		0	0	0	0	81
Figure S7E		% motile
		MAD 2-6	MAD 2-6	No antibody	2A10
		200 µg/ml	100 µg/ml	control	10 ug/ml
% motile		96	94	97	8
Figure S7F		Fluorescence intensity
		MAD 2-6	MAD 2-6	No antibody	2A10
		200 µg/ml	100 µg/ml	control	10 ug/ml
Fluorescence intensity		178985992	135572640	162271886	71284276
		221037306	209990363	167781757	73901802
		158016021	195175228	171431430	84264668
		145642222	183029703	164572581	80316875
		159182609	200576003	166652756	68592927
		164579705	158249608	154013814	64509083
		171661728	160862483	178849061	100025344
		178367048	139126543	168596463	69964602
		143541705	165420496	156568251	78832365
		186565197	144349423	165372062	76558684
		159461651	130253548	169624655	80823495
		185736884	120250880	151519212	83253559
		174686838	151392673	144951058	76026830
		140510342	148083527	162772784	82514459
		184253063	160662403	193070736	92309009
		187170486	149340031	145394330	74429931
		155583799	218058985	194307436	85792636
		187837908	157298002	192098607	79395562
		154822341	133906047	201492096	69806141
		173404893	151472331	183465898	72864870
		145869671	174504059	212553965	96899252
		164483381	163806468	170217268	77517200
		148571940	202059562	165436720	76027033
		150588352	180277698	181695699	71710624
		166043002	153005927	182155359	96766858
Figure S7H		Invasion inhibition assay
		No antibody	MAD 2-6	MAD 2-6	MAD 2-6	MAD 2-6	2A10	2A10	2A10	2A10
		control	200 µg/ml	50 µg/ml	12.5 µg/ml	2.5 µg/ml	200 µg/ml	50 µg/ml	12.5 µg/ml	2.5 µg/ml
Invasion inhibition (%)		-1.31	91.27	9.17	2.18	9.17	100	100	100	65.07
		5.68	84.28	35.37	10.92	5.68	100	100	96.51	86.03
		2.18	93.01	10.92	12.66	5.68	100	100	98.25	79.04
		-6.55	94.76	14.41	23.14	12.66	100	100	93.01	82.53
